# Supplementary material for: High GNG4 predicts adverse prognosis for osteosarcoma: Bioinformatics prediction and experimental verification
Source: Front Oncol. 2023 Feb 10;13:991483. doi: 10.3389/fonc.2023.991483 (PMC9950737; doi:10.3389/fonc.2023.991483)
Supplement: Supplementary file 1 [file Table_1.xlsx]

## Sheet: GNG家族
The list of 34 G protein family genes
GNAL
GNAS
GNA12
GNA13
GNAI1
GNAI3
GNAI2
GNAT2
GNAT3
GNAT1
GNAO1
GNAZ
GNA11
GNAQ
GNA14
GNA15
GNB1
GNB2
GNB3
GNB4
GNB5
GNGT1
GNG11
GNGT2
GNG12
GNG7
GNG3
GNG4
GNG2
GNG8
GNG5
GNG10
GNG13
GNG14
